# Supplementary material for: Structural Elucidation and Cytotoxic Activity of New Monoterpenoid Indoles from Gelsemium elegans
Source: Molecules. 2023 Mar 10;28(6):2531. doi: 10.3390/molecules28062531 (PMC10055825; doi:10.3390/molecules28062531)
Supplement: Supplementary file 1 [file molecules-28-02531-s001.zip]

Archive with 1 entries (1 files):
- molecules-2229947-supplementary.pdf
